# Supplementary material for: Diagnostic performance of an automated plasma p-tau217 chemiluminescent assay for detecting Aβ pathology in a Chinese memory clinic cohort
Source: J Prev Alzheimers Dis. 2026 Jun 5;13(7):100613. doi: 10.1016/j.tjpad.2026.100613 (PMC13266171; doi:10.1016/j.tjpad.2026.100613)
Supplement: Supplementary file 1 [file mmc1.zip]

Archive with 7 entries (7 files):
- Figure S1.pdf
- Figure S2.pdf
- Figure S3.pdf
- TABLE S1.docx
- Table S2.docx
- TABLE S3.docx
- Table S4.docx
